# Supplementary material for: Transient Carbon Reserves in Barley: Malate, Sucrose and Starch Are the Main Players, Their Quantitative Involvement Being Light Intensity Dependant
Source: Front Plant Sci. 2020 Mar 6;11:209. doi: 10.3389/fpls.2020.00209 (PMC7068212; doi:10.3389/fpls.2020.00209)
Supplement: Supplementary file 1 [file Table_1.XLSX]

## Sheet: HL
Level of metabolites in the shoots of barley plants cv. Propino grown for 14 DAS under 500 µmol photons m-2s-1 (HL), until third leaf stage.
Plants were grown in a 16h:8h light:dark photoperiod with 22°C:18°C day:night. 1S: 1st leaf sheath; 1B: 1st leaf blade; 2S: 2nd leaf sheath; 2B: 2nd leaf blade; 3S: 3rd leaf sheath; 3B: 3rd leaf blade; ED: end of day; MN: middle of night; EN: end of night; MD: middle of day; ED2: end of subsequent day; FW: fresh weight; n= 3. For the statistics, Uppercase letters represent differences between tim…
	GLUCOSE (µmol g-1 FW)
	1S				1B				2S				2B				3S				3B
ED	1.33762	±	1.81534	Aab	0	±	0	Aa	16.1143	±	2.12159	Bd	4.24935	±	1.25064	Bbc	12.5955	±	1.33366	Bd	7.39185	±	1.51043	Bc
MN	7.13996	±	2.49839	Bbc	4.35383	±	0.395908	Bab	8.20238	±	0.345486	Acd	1.50879	±	0.426256	Aa	10.3216	±	0.587025	ABd	3.4647	±	0.972892	Aa
EN	2.17901	±	0.810271	Aa	0.506847	±	0.258819	Aa	9.16475	±	1.01865	Ab	0.667937	±	0.224626	Aa	6.63509	±	1.91206	Ab	1.32588	±	0.330604	Aa
MD	2.04163	±	0.54855	ABa	0.665307	±	0.456313	Aa	11.1405	±	3.73467	Ab	1.49006	±	0.540422	Aa	21.1748	±	0.948322	Cc	3.47813	±	0.553963	Aa
ED2	5.38116	±	2.8123	Aab	0.465111	±	0.141097	Aa	12.4282	±	2.97418	ABc	1.6054	±	0.214438	Aab	22.6959	±	2.64153	Cd	6.55745	±	0.495889	Bb
	FRUCTOSE (µmol g-1 FW)
	1S				1B				2S				2B				3S				3B
ED	1.79715	±	0.186652	Ab	0.526026	±	0.21623	Ba	2.76477	±	0.416251	Cc	0.466032	±	0.14749	Ba	4.35086	±	0.108183	Bd	1.07489	±	0.282167	Ba
MN	1.2186	±	0.534245	Ab	0.505226	±	0.0857323	Bab	1.2039	±	0.169086	Ab	0	±	0	Aa	3.21386	±	0.542088	Ac	0.469846	±	0.121849	Aab
EN	1.70121	±	0.596653	Ab	0	±	0	Aa	1.43689	±	0.215069	ABb	0.103691	±	0.0900389	Aa	2.99812	±	0.210272	Abc	0.25735	±	0.0869483	Aa
MD	1.28354	±	0.123702	Ab	0.70699	±	0.0853688	Bab	2.29223	±	0.781316	ABCc	0.0557422	±	0.0965484	Aa	6.78346	±	0.134314	Dd	0.427077	±	0.104557	Aab
ED2	1.45696	±	0.598662	Ab	0.417735	±	0.097707	Ba	2.41996	±	0.112905	BCc	0.860993	±	0.065656	Cab	5.83425	±	0.171196	Cd	0.966359	±	0.162652	Bab
	SUCROSE (eq. glucose µmol g-1 FW)
	1S				1B				2S				2B				3S				3B
ED	5.65953	±	4.92571	Aa	72.1024	±	6.04757	Cc	9.72178	±	0.98843	Bca	32.1959	±	3.44068	BCb	8.90904	±	0.847315	Ba	34.1762	±	5.03461	Bb
MN	2.25265	±	0.37928	Aa	22.6163	±	3.40413	Ad	6.81546	±	0.825149	ABb	18.0202	±	0.496581	ABc	5.80797	±	0.0634212	ABab	9.58108	±	0.716713	Ab
EN	5.23309	±	0.736509	Aa	19.4076	±	3.11375	Ac	6.37688	±	0.913325	Aab	9.75991	±	0.463385	Ab	4.59461	±	0.29259	ABa	4.35112	±	0.0942613	Aa
MD	6.16523	±	0.187742	Aa	52.0456	±	3.55136	Bd	8.76699	±	0.672402	ABa	21.5746	±	0.5731	ABc	13.4712	±	0.691502	Cb	25.5662	±	1.66971	Bc
ED2	7.53131	±	0.192405	Aa	91.7807	±	3.6278	Dc	12.2156	±	1.83711	Ca	40.566	±	11.4601	Cb	17.2012	±	2.09448	Da	36.7294	±	7.63053	Bb
	STARCH (eq. glucose µmol g-1 FW)
	1S				1B				2S				2B				3S				3B
ED	3.5444	±	0.432247	Ba	32.2412	±	3.66639	Bc	2.58779	±	0.107174	ABa	18.0364	±	1.99199	Cb	1.24498	±	0.252883	ABa	19.2673	±	4.47879	BCb
MN	3.43178	±	0.272519	Ba	25.2749	±	6.42962	Abc	1.79526	±	0.125536	Aa	13.7425	±	0.547871	Bb	0.88365	±	0.0897396	Aa	13.3728	±	1.75566	Bb
EN	2.52528	±	0.326411	Aa	13.2722	±	5.94016	Ab	1.68717	±	0.091282	Aa	2.10342	±	0.12913	Aa	0.474186	±	0.129399	Aa	2.77058	±	0.327118	Aa
MD	3.54671	±	0.123338	Ba	27.9739	±	3.51655	Bd	2.56425	±	0.295214	Aa	11.856	±	0.686303	Bb	2.41912	±	0.135242	Ca	17.9501	±	0.0989428	Bc
ED2	5.07354	±	0.0604168	Ca	30.5442	±	2.43707	Bc	3.71389	±	0.872675	Ba	26.3069	±	1.77637	Dbc	2.04276	±	0.644222	BCa	25.477	±	2.48239	Cb
	FRUCTANS (eq. glucose µmol g-1 FW)
	1S				1B				2S				2B				3S				3B
ED	5.66526	±	2.66706	Aa	32.2487	±	8.9023	BCb	13.0035	±	3.69773	Aa	13.2888	±	3.3209	Ca	36.0276	±	7.82902	BCb	10.8419	±	2.00352	Da
MN	0.950749	±	1.64675	Aa	14.3207	±	5.93834	Ab	7.02903	±	1.41809	Aab	3.7749	±	0.835586	Aa	28.2211	±	1.1651	ABc	4.22769	±	2.57632	ABa
EN	5.65529	±	6.17457	Aab	8.28776	±	6.381	Aab	9.33753	±	2.00698	Aab	5.40987	±	0.673948	ABab	16.2854	±	4.4144	Ab	1.16494	±	0.147097	Aa
MD	3.99685	±	1.03927	Aa	19.0241	±	1.37965	ABbc	16.4313	±	6.66457	Abc	9.15864	±	0.606331	ABCab	23.1087	±	5.44212	ABc	10.1713	±	1.34717	CDab
ED2	3.74005	±	3.36723	Aa	35.7871	±	5.72628	Cb	14.8564	±	5.74044	Aa	10.5737	±	4.1904	BCa	44.4601	±	3.35887	Cb	5.87638	±	1.6537	BCa
	MALATE (µmol g-1 FW)
	1S				1B				2S				2B				3S				3B
ED	20.6751	±	1.84313	Aa	101.194	±	6.9764	Bd	32.9676	±	1.58937	ABa	55.3397	±	1.05982	Bb	71.3622	±	3.38514	Bc	73.5541	±	7.50786	Cc
MN	22.3559	±	4.3602	Aa	77.3417	±	2.66397	ABe	25.3028	±	1.61158	Aa	34.0127	±	0.496822	Ab	60.4676	±	0.578797	Ad	53.713	±	0.100648	Bc
EN	19.3348	±	4.12438	Aa	51.5644	±	19.5392	Ab	32.9522	±	3.63339	ABab	24.9436	±	6.06618	Aa	56.5924	±	1.1775	Ab	32.4899	±	6.86357	Aab
MD	27.4307	±	3.33968	Aa	86.074	±	9.57852	Bb	39.8964	±	10.4247	Ba	66.218	±	10.3211	BCb	67.7948	±	1.28358	Bb	72.3578	±	3.60636	Cb
ED2	26.915	±	4.28583	Aa	85.2522	±	3.44888	Bd	36.7557	±	3.22885	ABb	73.5819	±	2.85251	Cc	68.5367	±	2.31114	Bc	83.5484	±	2.4963	Cd
	PROTEINS (mg g-1 FW)
	1S				1B				2S				2B				3S				3B
ED	32.8703	±	1.84011	Ba	59.8957	±	4.9232	Bb	25.4808	±	1.9642	BCa	69.0258	±	2.0997	Db	63.9987	±	3.04886	Cb	69.8696	±	8.69327	BCb
MN	35.1502	±	1.57708	Ba	60.2493	±	3.69253	Bb	30.3641	±	0.910898	Ca	64.0526	±	1.33361	Cb	60.7555	±	2.11852	Cb	65.4863	±	0.804189	ABb
EN	29.7366	±	3.46062	Ba	52.883	±	3.04272	Bb	21.7714	±	3.63799	Ba	52.9308	±	1.7608	Bb	47.0752	±	1.55205	Bb	75.8925	±	4.57512	BCc
MD	32.5168	±	3.0702	Ba	56.5531	±	5.76706	Bb	28.403	±	0.61987	Ca	59.965	±	1.4567	Cb	52.8903	±	1.53657	Bb	82.0351	±	3.07955	Cc
ED2	20.11	±	0.65765	Aa	31.1227	±	0.529746	Ab	16.0844	±	1.23876	Aa	41.2974	±	1.26052	Ac	38.1219	±	3.8721	Ac	56.8884	±	2.3953	Ad

## Sheet: ML
Level of metabolites in the shoots of barley plants cv. Propino grown for 16 DAS under 300 µmol photons m-2s-1 (ML), until third leaf stage.
Plants were grown in a 16h:8h light:dark photoperiod with 22°C:18°C day:night. 1S: 1st leaf sheath; 1B: 1st leaf blade; 2S: 2nd leaf sheath; 2B: 2nd leaf blade; 3S: 3rd leaf sheath; 3B: 3rd leaf blade; ED: end of day; MN: middle of night; EN: end of night; MD: middle of day; ED2: end of subsequent day; FW: fresh weight; n= 3. For the statistics, Uppercase letters represent differences between tim…
	GLUCOSE (µmol g-1 FW)
	1S				1B				2S				2B				3S				3B
ED	4.46084	±	2.54917	Ba	0.204006	±	0.178551	Aa	16.684	±	1.75486	Cb	1.49949	±	0.0869228	Ba	14.4554	±	3.91454	BCb	3.79223	±	1.23641	Ba
MN	3.20398	±	1.10286	ABb	0.109795	±	0.0954207	Aa	9.10329	±	0.590211	Ba	1.01906	±	0.0594143	ABa	10.5591	±	1.61501	Bb	0.577905	±	0.0543602	Aa
EN	0.616153	±	0.181503	Aa	0.229413	±	0.266889	Aa	5.54531	±	0.639777	Ab	0.420922	±	0.414924	Aa	4.51199	±	1.06888	Ab	0.0585178	±	0.101356	Aa
MD	3.79518	±	0.651051	ABb	0.115597	±	0.10011	Aa	8.60325	±	1.17292	ABc	0.429984	±	0.122197	Aa	16.2517	±	0.593799	BCd	0.99983	±	0.180848	Aa
ED2	1.89203	±	1.17038	ABa	0.500735	±	0.184829	Aa	10.8164	±	1.55533	Bb	0.81964	±	0.617843	ABa	18.3928	±	2.36258	Cc	8.16279	±	1.78095	Cb
	FRUCTOSE (µmol g-1 FW)
	1S				1B				2S				2B				3S				3B
ED	2.28411	±	0.669994	Bb	0.213048	±	0.104798	Ba	3.91227	±	0.374384	Cc	0.272566	±	0.112705	BCa	3.27301	±	0.743807	ABb	0.657375	±	0.160694	Aa
MN	1.32011	±	0.641235	ABb	0	±	0	Aa	1.7073	±	0.370578	Bb	0	±	0	Aa	3.6018	±	0.0804317	Bc	0.107876	±	0.0939754	Aa
EN	0.8719	±	0.302398	Aa	0	±	0	Aa	0.682813	±	0.178563	Aa	0	±	0	Aa	2.25271	±	0.297722	Ab	0.722178	±	1.10232	Aa
MD	1.59122	±	0.310327	ABb	0	±	0	Aa	2.27813	±	0.134434	Bc	0.159262	±	0.0136688	ABa	6.70418	±	0.452782	Dd	0.493553	±	0.0154503	Aa
ED2	0.457237	±	0.262588	Ba	0.449348	±	0.128476	Ca	1.84426	±	0.196704	Bb	0.416106	±	0.150392	Ca	5.03426	±	0.36614	Cc	0.760922	±	0.628384	Aa
	SUCROSE (eq. glucose µmol g-1 FW)
	1S				1B				2S				2B				3S				3B
ED	8.90404	±	0.892307	ABa	40.6424	±	2.28291	Cb	9.0323	±	1.59732	ABa	37.2061	±	1.32902	Bb	14.1812	±	4.295	BCa	34.4239	±	2.80515	Cb
MN	5.24559	±	2.07847	ABa	18.1076	±	1.69503	Bb	6.00084	±	0.423084	Aa	16.9422	±	2.79013	Ab	8.64635	±	0.524237	ABa	9.47625	±	0.151377	Aa
EN	4.16172	±	0.266237	Aa	8.67652	±	0.560687	Ac	6.15367	±	0.774785	Ab	7.85714	±	0.745943	Ac	6.12312	±	0.415325	Ab	4.46362	±	0.233959	Aa
MD	7.04592	±	0.764499	ABa	20.9513	±	1.2391	Bc	9.72737	±	1.19145	Ba	18.8759	±	2.79594	Abc	15.3928	±	1.90668	Cb	18.0647	±	1.24622	Bbc
ED2	10.2587	±	3.86889	Ba	87.8786	±	3.91838	Dd	8.88418	±	1.361	ABa	65.6739	±	8.96696	Cc	15.9352	±	1.3683	Ca	50.4128	±	3.65907	Db
	STARCH (eq. glucose µmol g-1 FW)
	1S				1B				2S				2B				3S				3B
ED	3.72729	±	0.131428	Cb	13.5386	±	0.173762	Cc	2.31396	±	0.278998	BCab	15.2314	±	0.129515	Ccd	1.16748	±	0.16109	Ba	16.9884	±	1.75958	Cd
MN	3.2731	±	0.0580721	Bb	10.2975	±	0.727905	Bc	1.41587	±	0.0571568	Aa	10.5421	±	1.21955	Bc	0.560869	±	0.0641078	Aa	11.0776	±	0.633303	Bc
EN	2.71117	±	0.151795	Ab	3.59729	±	1.02423	Ab	1.32062	±	0.236515	Aa	1.48829	±	0.0371129	Aa	0.387551	±	0.0602997	Aa	1.34376	±	0.140074	Aa
MD	3.1919	±	0.147406	Ba	10.6468	±	0.568588	Bb	1.88192	±	0.0303911	Ba	10.6092	±	1.28742	Bb	2.28177	±	0.23611	Ca	13.4532	±	0.71136	Bc
ED2	4.23935	±	0.234405	Db	18.5831	±	0.627408	Dc	2.3968	±	0.10001	Cab	20.9144	±	0.626343	Dd	1.66447	±	0.333934	Ba	23.2815	±	1.38752	De
	FRUCTANS (eq. glucose µmol g-1 FW)
	1S				1B				2S				2B				3S				3B
ED	11.1702	±	5.27987	Bbc	2.201	±	1.97832	Aa	5.02624	±	2.30327	Aab	4.07564	±	0.759681	Aab	16.3504	±	1.42831	Dc	3.46055	±	0.961792	Ba
MN	8.78862	±	3.9439	ABb	0.492674	±	0.853336	Aa	5.18118	±	1.8704	Aab	3.15535	±	0.784838	Aa	8.30053	±	0.552309	ABb	1.86604	±	0.638214	ABa
EN	1.05531	±	0.387266	Aa	1.5077	±	1.94266	Aa	4.05428	±	0.179944	Aab	2.50009	±	2.24614	Aa	6.86008	±	2.021	Ab	0.641036	±	1.11031	Aa
MD	2.51139	±	0.411724	Aab	0.986198	±	0.394155	Aa	3.90823	±	1.4391	Ab	1.34609	±	0.906972	Aa	12.2361	±	0.894416	Cc	1.64549	±	0.294429	ABab
ED2	2.19158	±	0.130056	Aa	3.51181	±	3.32872	Aa	3.11968	±	0.711236	Aa	1.07327	±	0.434871	Aa	11.7634	±	1.6287	BCb	0.365628	±	0.633286	Aa
	MALATE (µmol g-1 FW)
	1S				1B				2S				2B				3S				3B
ED	20.7217	±	5.30198	Aa	67.3597	±	3.78862	Ccd	36.4508	±	3.7402	Bb	58.2904	±	0.486485	BCc	72.3261	±	3.01473	Cd	73.2545	±	5.87651	Bd
MN	16.998	±	2.89252	Aa	31.0061	±	3.89143	Abc	27.8827	±	3.19592	Ab	38.67	±	4.2382	Ac	59.1282	±	0.419117	ABd	59.6849	±	5.45078	Bd
EN	18.4101	±	3.0269	Aa	31.0516	±	2.89649	Ab	32.2449	±	1.04739	ABb	34.3529	±	1.95249	Ab	52.6971	±	3.38126	Ac	30.6643	±	4.63317	Ab
MD	25.4109	±	1.63464	Aa	57.574	±	2.47739	Bc	26.5173	±	3.25421	Aa	49.0341	±	4.14915	Bb	63.8367	±	4.90977	Bc	67.0486	±	4.22383	Bc
ED2	19.9981	±	0.983632	Aa	52.3496	±	3.00647	Bb	29.0514	±	0.685988	Aa	61.5435	±	4.92077	Cc	64.9947	±	1.51218	BCcd	73.8746	±	7.48841	Bd
	PROTEINS (mg g-1 FW)
	1S				1B				2S				2B				3S				3B
ED	22.5644	±	2.88797	Aa	41.8694	±	0.493533	ABb	21.9728	±	2.26126	Ba	37.6203	±	1.37126	Ab	58.9771	±	3.3294	Bc	55.9872	±	1.59971	Ac
MN	18.1678	±	1.74942	Aa	49.8213	±	4.67612	BCc	16.5778	±	1.13673	Aa	43.6802	±	2.91423	Abc	40.0881	±	0.948949	Ab	47.2038	±	1.34721	Ac
EN	20.4038	±	0.92865	Aa	43.1249	±	4.55069	ABCc	16.7455	±	1.54391	Aa	33.8189	±	1.57694	Ab	36.5813	±	4.03613	Abc	74.5776	±	4.5661	Bd
MD	17.8219	±	1.43622	Aa	52.1625	±	4.62542	Cb	16.3186	±	2.60265	Aa	46.3523	±	11.4188	Ab	38.8441	±	7.75164	Ab	74.7132	±	10.7086	Bc
ED2	19.215	±	1.47908	Aa	38.0075	±	1.80413	Ab	14.2353	±	0.627788	Aa	38.3773	±	1.34254	Ab	41.3856	±	4.97407	Ab	54.9926	±	1.30564	Ac

## Sheet: LL
Level of metabolites in the shoots of barley plants cv. Propino grown for 18 DAS under 100 µmol photons m-2s-1 (LL), until third leaf stage.
Plants were grown in a 16h:8h light:dark photoperiod with 22°C:18°C day:night. 1S: 1st leaf sheath; 1B: 1st leaf blade; 2S: 2nd leaf sheath; 2B: 2nd leaf blade; 3S: 3rd leaf sheath; 3B: 3rd leaf blade; ED: end of day; MN: middle of night; EN: end of night; MD: middle of day; ED2: end of subsequent day; FW: fresh weight; n= 3. For the statistics, Uppercase letters represent differences between tim…
	GLUCOSE (µmol g-1 FW)
	1S				1B				2S				2B				3S				3B
ED	5.95822	±	2.05176	Ab	0	±	0	Aa	12.7801	±	0.407119	Bc	0.863365	±	0.23689	Ba	11.1407	±	0.438457	Bc	1.67336	±	0.285172	Ca
MN	4.69797	±	0.591513	Ab	0	±	0	Aa	11.2675	±	1.34596	Bc	0.207935	±	0.0358853	Aa	6.33426	±	0.878574	Ab	0.188877	±	0.327144	Aa
EN	3.1268	±	0.581185	Ab	0.151634	±	0.197578	Aa	5.29259	±	0.867686	Ac	0.246833	±	0.217422	Aa	6.34471	±	0.596039	Ac	0.291749	±	0.185284	ABa
MD	5.15825	±	1.0002	Ab	0	±	0	Aa	15.9885	±	2.99187	BCc	0.360377	±	0.331505	ABa	17.6002	±	1.93009	Cc	1.09336	±	0.265159	BCab
ED2	5.02826	±	0.907289	Ab	0	±	0	Aa	17.8523	±	2.40622	Cc	0.272206	±	0.0979207	Aa	16.2488	±	0.416222	Cc	2.64748	±	0.520334	Dab
	FRUCTOSE (µmol g-1 FW)
	1S				1B				2S				2B				3S				3B
ED	2.31232	±	0.537891	Ab	0	±	0	Aa	2.93188	±	0.151656	BCbc	0.0561864	±	0.0973177	Aa	3.29771	±	0.400854	Ac	0.676054	±	0.130694	Ca
MN	1.6518	±	0.626454	Abc	0.967039	±	0.846449	Aab	2.27312	±	0.458813	ABc	0.049329	±	0.0430771	Aa	2.67234	±	0.110956	Ac	0.343653	±	0.134793	BCa
EN	1.61971	±	0.46605	Abc	0.0276525	±	0.0478956	Aa	1.11683	±	0.254276	Ab	0.0874139	±	0.151405	Aa	2.3544	±	0.36068	Ac	0	±	0	Aa
MD	2.20595	±	0.254217	Ab	0.187936	±	0.162761	Aa	4.04569	±	0.977783	Cc	0.149021	±	0.145068	ABa	7.14097	±	0.74682	Cd	0.714021	±	0.132011	Ca
ED2	2.01107	±	0.181219	Ac	0.123198	±	0.154759	Aa	3.59546	±	0.270833	BCd	0.418557	±	0.122991	Bab	4.81993	±	0.100578	Be	0.77295	±	0.123386	Cb
	SUCROSE (eq. glucose µmol g-1 FW)
	1S				1B				2S				2B				3S				3B
ED	3.05122	±	0.164818	BCa	5.45762	±	0.560224	Cb	1.75615	±	0.128922	Ba	6.13246	±	1.00646	Cb	3.03841	±	0.661231	Ba	10.1269	±	0.343182	Cc
MN	2.2523	±	0.160484	ABc	0.0295037	±	0.051102	Aa	1.02443	±	0.150937	Ab	2.00971	±	0.0630748	Bc	2.34707	±	0.172761	ABc	3.13495	±	0.475044	Bd
EN	1.30168	±	0.0943622	Abc	0.768242	±	0.0608954	Aab	1.23857	±	0.0391258	Abc	0.49801	±	0.259941	Aa	1.70228	±	0.152724	Ac	1.33386	±	0.352365	Ac
MD	3.75684	±	0.760582	Cab	2.87647	±	1.13577	Bab	2.71678	±	0.137276	Cab	2.47973	±	0.382327	Ba	4.22357	±	0.209785	Cb	4.0741	±	0.425492	Bab
ED2	3.57055	±	0.359059	Cab	7.73717	±	0.709958	Dc	2.92513	±	0.11747	Ca	7.98639	±	0.368502	Dc	4.70612	±	0.235652	Cb	10.0312	±	0.769492	Cd
	STARCH (eq. glucose µmol g-1 FW)
	1S				1B				2S				2B				3S				3B
ED	2.95642	±	0.14369	ABa	6.945	±	0.181201	Cb	1.601	±	0.106307	Ba	7.97851	±	1.35858	BCb	1.401	±	0.263341	Ba	19.7557	±	1.89612	Cc
MN	2.54793	±	0.575381	Aab	3.89232	±	0.305637	Bbc	1.24009	±	0.189932	ABa	5.23493	±	1.56339	Bcd	0.657172	±	0.0450923	ABa	6.94709	±	0.188324	Bd
EN	2.81277	±	0.164053	ABe	1.89867	±	0.166661	Ad	1.14171	±	0.00784295	Abc	1.21578	±	0.0647181	Ac	0.490874	±	0.0829687	Aa	0.807962	±	0.240114	Aab
MD	3.03794	±	0.584172	ABab	4.28015	±	0.174792	Bbc	2.2436	±	0.230988	Ca	5.17904	±	0.21242	Bc	2.20946	±	0.0934532	Ca	10.0801	±	0.908044	Bd
ED2	3.72922	±	0.288426	Ba	8.50033	±	0.718759	Db	2.43509	±	0.0588988	Ca	10.7148	±	1.47726	Cb	2.34391	±	0.119056	Ca	22.3029	±	1.65517	Cc
	FRUCTANS (eq. glucose µmol g-1 FW)
	1S				1B				2S				2B				3S				3B
ED	5.48942	±	1.55797	Ba	1.27829	±	1.11667	ABa	3.3691	±	1.23487	ABa	7.23825	±	2.36019	Ca	8.42424	±	0.584446	ABa	10.179	±	9.27556	Aa
MN	0.836606	±	1.44904	Aa	0	±	0	Aa	1.20348	±	1.61039	Aa	0	±	0	Aa	6.92669	±	1.28563	Ab	0.501432	±	0.868506	Aa
EN	1.00533	±	0.871551	Aa	2.8621	±	0.404177	BCab	6.38288	±	3.17147	ABb	0.330534	±	0.572502	ABa	4.19232	±	1.41641	Aab	3.60313	±	1.26585	Aab
MD	2.78902	±	2.03691	ABa	5.93379	±	1.40392	Dab	8.52976	±	3.42668	Bab	4.23231	±	2.21968	BCa	12.1445	±	3.46756	Bb	8.42302	±	1.64623	Aab
ED2	2.42064	±	0.921734	ABa	3.9231	±	0.439441	CDabc	4.91098	±	0.22854	ABbc	2.8939	±	1.1203	ABab	4.89107	±	1.20729	Aabc	5.73135	±	1.06052	Ac
	MALATE (µmol g-1 FW)
	1S				1B				2S				2B				3S				3B
ED	27.7889	±	1.49306	Cb	11.7758	±	0.941147	Ca	28.0239	±	0.264919	Ab	37.2637	±	3.89521	Bc	68.174	±	2.69333	Cd	89.8005	±	3.77361	Ce
MN	23.7646	±	0.459685	BCb	3.47243	±	0.930928	Aa	25.1226	±	3.33155	Ab	25.3007	±	3.09556	Ab	59.5574	±	1.03314	Bc	70.5525	±	0.694729	Bd
EN	17.7316	±	0.776068	Ab	2.0271	±	0.572457	Aa	25.2948	±	3.55983	Ac	19.0535	±	3.8146	Abc	48.4052	±	2.73144	Ad	52.209	±	1.14317	Ad
MD	21.8394	±	3.61502	ABb	6.73796	±	1.02293	Ba	26.7007	±	4.58432	Ab	26.7492	±	3.3905	Ab	59.474	±	1.24244	Bc	71.0438	±	2.64045	Bd
ED2	26.4631	±	2.08415	BCb	15.549	±	0.771703	Da	23.6437	±	4.89671	Aab	40.8886	±	4.18531	Bc	68.4981	±	3.25934	Cd	89.5944	±	3.58724	Ce
	PROTEINS (mg g-1 FW)
	1S				1B				2S				2B				3S				3B
ED	18.5344	±	0.925915	Aa	36.2263	±	6.05884	Ab	16.7278	±	1.93546	ABa	40.6404	±	3.76833	ABb	57.4726	±	3.65971	Bc	58.3841	±	4.54567	Ac
MN	18.4401	±	0.384673	Aa	36.951	±	3.50618	Abc	19.4438	±	2.10391	ABCab	52.8637	±	5.51509	Cc	47.8917	±	2.41046	ABc	74.8812	±	14.4984	Ad
EN	21.4441	±	4.27668	Aa	32.7517	±	4.79657	Aa	23.2462	±	1.65047	Ca	51.455	±	2.02545	BCb	48.2134	±	5.45887	ABb	71.104	±	6.33744	Ac
MD	23.1631	±	2.1445	Aa	32.2537	±	3.48961	Ab	20.2386	±	1.26179	BCa	54.1592	±	5.15391	Cd	44.0396	±	1.40169	Ac	71.171	±	4.2964	Ae
ED2	19.5019	±	0.275392	Aa	31.1982	±	2.61817	Ab	15.6786	±	0.663139	Aa	40.4178	±	2.70844	Ab	40.4229	±	4.27276	Ab	63.4976	±	6.36089	Ac

## Sheet: comparison three conditions
Statistical analysis of the variations in metabolite levels within tissues of plants grown at three different light intensities
Plants were grown in a 16h:8h light:dark photoperiod with 22°C:18°C day:night. 1S: 1st leaf sheath; 1B: 1st leaf blade; 2S: 2nd leaf sheath; 2B: 2nd leaf blade; 3S: 3rd leaf sheath; 3B: 3rd leaf blade; ED: end of day; MN: middle of night; EN: end of night; MD: middle of day; ED2: end of subsequent day; FW: fresh weight; n= 3. For the statistics, letters represent differences between light intensi…
	GLUCOSE (µmol g-1 FW)									FRUCTOSE (µmol g-1 FW)									SUCROSE (eq. glucose µmol g-1 FW)
		1S	1B	2S	2B	3S	3B				1S	1B	2S	2B	3S	3B				1S	1B	2S	2B	3S	3B
ED	HL	a	a	a	b	a	b		ED	HL	a	b	a	b	a	a		ED	HL	a	c	b	b	ab	b
	ML	a	a	a	a	a	a			ML	a	ab	b	ab	a	a			ML	a	b	b	b	b	b
	LL	a	a	a	a	a	a			LL	a	a	a	b	a	a			LL	a	a	a	a	a	a
MN	HL	a	a	b	b	b	b		MN	HL	a	a	a	a	ab	b		MN	HL	a	b	b	b	b	b
	ML	a	b	a	a	a	a			ML	a	a	ab	a	b	a			ML	a	b	b	b	c	b
	LL	a	b	c	a	a	a			LL	a	a	b	a	a	ab			LL	a	a	a	a	a	a
EN	HL	b	a	b	a	a	b		EN	HL	a	a	b	a	a	a		EN	HL	b	c	b	c	b	b
	ML	a	a	a	a	a	a			ML	a	a	a	a	a	a			ML	b	b	b	b	c	b
	LL	b	a	a	a	a	a			LL	a	a	ab	a	a	a			LL	a	a	a	a	a	a
MD	HL	a	a	ab	b	b	b		MD	HL	a	b	a	a	a	a		MD	HL	b	c	b	b	b	c
	ML	ab	a	a	a	a	a			ML	a	a	a	a	a	ab			ML	b	b	b	b	b	b
	LL	b	a	b	a	a	a			LL	b	a	a	a	a	b			LL	a	a	a	a	a	a
ED2	HL	a	b	ab	b	b	b		ED2	HL	b	a	b	b	b	a		ED2	HL	ab	b	c	b	b	b
	ML	a	b	a	ab	ab	b			ML	a	a	a	a	a	a			ML	b	b	b	c	b	c
	LL	a	a	b	a	a	a			LL	b	a	c	a	a	a			LL	a	a	a	a	a	a
	STARCH (eq. glucose µmol g-1 FW)									FRUCTANS (eq. glucose µmol g-1 FW)									MALATE (µmol g-1 FW)
		1S	1B	2S	2B	3S	3B				1S	1B	2S	2B	3S	3B				1S	1B	2S	2B	3S	3B
ED	HL	ab	c	b	b	a	a		ED	HL	a	b	b	b	b	a		ED	HL	a	c	ab	b	a	a
	ML	b	b	b	b	a	a			ML	a	a	a	a	a	a			ML	a	b	b	b	a	a
	LL	a	a	a	a	a	a			LL	a	a	a	a	a	a			LL	a	a	a	a	a	b
MN	HL	a	b	b	c	b	b		MN	HL	a	b	b	b	b	a		MN	HL	a	c	a	b	a	a
	ML	a	a	a	b	a	b			ML	b	a	ab	b	a	a			ML	a	b	a	b	a	a
	LL	a	a	a	a	a	a			LL	a	a	a	a	a	a			LL	a	a	a	a	a	b
EN	HL	a	b	b	c	a	b		EN	HL	a	a	a	b	b	ab		EN	HL	a	b	b	ab	b	a
	ML	a	a	a	b	a	a			ML	a	a	a	ab	a	a			ML	a	b	ab	b	ab	a
	LL	a	a	a	a	a	a			LL	a	a	a	a	a	b			LL	a	a	a	a	a	b
MD	HL	a	c	b	b	a	c		MD	HL	a	c	b	b	b	b		MD	HL	a	c	a	c	b	a
	ML	a	b	a	b	a	b			ML	a	a	a	a	a	a			ML	a	b	a	b	ab	a
	LL	a	a	ab	a	a	a			LL	a	b	ab	a	a	b			LL	a	a	a	a	a	a
ED2	HL	b	c	b	c	a	a		ED2	HL	a	b	b	b	c	b		ED2	HL	a	c	b	c	a	ab
	ML	a	b	a	b	a	a			ML	a	a	a	a	b	a			ML	a	b	ab	b	a	a
	LL	a	a	a	a	a	a			LL	a	a	a	a	a	b			LL	a	a	a	a	a	b
	PROTEINS (mg g-1 FW)								Plants were grown in a 16h:8h light:dark photoperiod with 22°C:18°C day:night. 1S: 1st leaf sheath; 1B: 1st leaf blade; 2S: 2nd leaf sheath; 2B: 2nd leaf blade; 3S: 3rd leaf sheath; 3B: 3rd leaf blade; ED: end of day; MN: middle of night; EN: end of night; MD: middle of day; ED2: end of subsequent day; FW: fresh weight; n= 3. For the statistics, letters represent differences between light inetnsi…
		1S	1B	2S	2B	3S	3B
ED	HL	b	b	b	b	a	a
	ML	a	a	b	a	a	a
	LL	a	a	a	a	a	a
MN	HL	b	c	b	b	c	ab
	ML	a	b	a	a	a	a
	LL	a	a	a	a	b	b
EN	HL	b	b	ab	b	b	a
	ML	a	ab	a	a	a	a
	LL	a	a	b	b	b	a
MD	HL	b	b	b	a	b	a
	ML	a	b	a	a	a	a
	LL	a	a	a	a	ab	a
ED2	HL	a	a	a	a	a	a
	ML	a	b	a	a	a	a
	LL	a	a	a	a	a	a

## Sheet: carbon accumulation
	Statistical analysis of the variations in total of metabolite levels within tissues of plants grown at three different light intensities
	Plants were grown in a 16h:8h light:dark photoperiod with 22°C:18°C day:night. Total C per organ is the sum of all metabolites per given organ while total C per shoot is the sum of C in all tissues per plant, taking into account the respective weights of all organs. 1S: 1st leaf sheath; 1B: 1st leaf blade; 2S: 2nd leaf sheath; 2B: 2nd leaf blade; 3S: 3rd leaf sheath; 3B: 3rd leaf blade; FW: fresh…
	Carbon accumulation
			1S				1B				2S				2B				3S				3B
	Total C per organ (mmol.g-1 FW)	HL	190.724	±	20.2542	Aa	1227.49	±	124.588	Dc	397.024	±	32.3503	Bb	630.778	±	40.2079	Cb	664.217	±	47.3079	Cb	730.729	±	54.1375	Ca
		ML	266.166	±	57.9638	Aa	610.233	±	30.3977	Bb	367.616	±	45.3818	Ab	582.873	±	15.0817	Bb	585.869	±	41.9051	Bb	648.952	±	25.2193	Ba
		LL	229.736	±	11.8598	Ba	129.183	±	3.78955	Aa	246.676	±	4.14484	Ba	282.655	±	13.106	Ba	436.516	±	5.265	Ca	613.662	±	56.6362	Da
	Total C per organ (mmol.organ-1)	HL	14.0023	±	1.48699	Aa	325.714	±	33.0595	Bc	36.1093	±	2.94226	Aa	300.345	±	19.145	Bb	37.7718	±	2.69024	Aa	35.2333	±	2.61033	Ab
		ML	20.965	±	4.56562	Aab	163.37	±	8.13796	Cb	49.4443	±	6.10385	Bb	292.69	±	7.57329	Db	59.1923	±	4.23381	Bb	54.6418	±	2.12346	Bc
		LL	21.2238	±	1.09564	Ab	38.1392	±	1.1188	Ba	36.9479	±	0.620829	Ba	120.995	±	5.61026	Ca	38.3988	±	0.463145	Ba	15.4234	±	1.42346	Aa
	Total C per shoot (mmol.g-1 FW)	HL	741.061	±	20.6125	c
		ML	548.032	±	4.46816	b
		LL	251.378	±	3.98897	a
